# Supplementary material for: Cross-population selection signatures in Canchim composite beef cattle
Source: PLoS One. 2022 Apr 1;17(4):e0264279. doi: 10.1371/journal.pone.0264279 (PMC8975110; doi:10.1371/journal.pone.0264279)
Supplement: S1 File — (ZIP) [file pone.0264279.s001.zip]

Archive with 5 entries (5 files):
- Fig S1.tiff
- Fig S2.tiff
- Supporting data/CAxCH.zip
- Supporting data/CAxNE.zip
- Supporting information.pdf
